# Supplementary material for: The productivity gains associated with a junk food tax and their impact on cost-effectiveness
Source: PLoS One. 2019 Jul 22;14(7):e0220209. doi: 10.1371/journal.pone.0220209 (PMC6645543; doi:10.1371/journal.pone.0220209)
Supplement: S1 Table — Dataset containing 100 bootstraped estimates of working years gained from premature deaths averted due to a junk food tax, by age and sex. (XLSX) [file pone.0220209.s001.xlsx]

## Sheet: working years gained
	Sex														All							All
	Male							Female
	Age category						All	Age category						All	Age category						All
	20-29	30-39	40-49	50-59	60-69	70-79		20-29	30-39	40-49	50-59	60-69	70-79		20-29	30-39	40-49	50-59	60-69	70-79
Working years gained	121.29	828.84	1849.97	2980.39	756.21	83.16	6619.87	41.18	178.08	281.45	790.66	370.13	70.16	1731.66	162.47	1006.92	2131.42	3771.05	1126.34	153.32	8351.53	8351.53
Working years gained	114.24	894.39	1971.89	2465.74	858.97	116.13	6421.37	71.42	163.84	434.68	651.16	422.37	110.89	1854.37	185.66	1058.24	2406.58	3116.89	1281.34	227.03	8275.74	8275.74
Working years gained	121.55	802.47	1755.29	2819.5	778	89.58	6366.39	78.37	167.89	413.47	815.82	537.08	45.37	2058	199.92	970.37	2168.76	3635.32	1315.08	134.95	8424.39	8424.39
Working years gained	97.89	798.71	2241.55	2576.24	891.58	113.16	6719.13	44.37	183.74	511.71	954.26	550.03	50.58	2294.68	142.26	982.45	2753.26	3530.5	1441.61	163.74	9013.82	9013.82
Working years gained	117.68	1019.37	2256.16	3047.26	1118.26	105	7663.74	38.58	212	577.55	838.37	527.58	80.84	2274.92	156.26	1231.37	2833.71	3885.63	1645.84	185.84	9938.66	9938.66
Working years gained	155.08	951.18	1893.76	2687.63	953.08	75.84	6716.58	62.18	232.24	470.18	748.34	380	75.53	1968.47	217.26	1183.42	2363.95	3435.97	1333.08	151.37	8685.05	8685.05
Working years gained	141.84	940.42	2147.55	2589.05	873.82	108.66	6801.34	72.16	156.66	487.21	819.97	603.37	88.63	2228	214	1097.08	2634.76	3409.03	1477.18	197.29	9029.34	9029.34
Working years gained	141.26	772.92	2132.87	3467.84	829.34	109.34	7453.58	43.45	211.13	377.26	784.5	665.45	64.5	2146.29	184.71	984.05	2510.13	4252.34	1494.79	173.84	9599.87	9599.87
Working years gained	158.34	828.47	2015.97	2644.63	955.63	96.39	6699.45	58.61	242.89	455.76	742.39	383.34	107.26	1990.26	216.95	1071.37	2471.74	3387.03	1338.97	203.66	8689.71	8689.71
Working years gained	173.34	779.05	2013.68	3052.39	721.55	158.87	6898.89	33.03	131.45	313.37	691.63	418.82	94.03	1682.32	206.37	910.5	2327.05	3744.03	1140.37	252.89	8581.21	8581.21
Working years gained	180.79	849	2049.11	2641.68	651.16	106.03	6477.76	33.79	178.08	446.26	898.82	590.61	39.71	2187.26	214.58	1027.08	2495.37	3540.5	1241.76	145.74	8665.03	8665.03
Working years gained	142.58	740.26	1926.32	2632.63	1019.32	63.95	6525.05	39.87	194.47	500.53	899.39	617.24	9.29	2260.79	182.45	934.74	2426.84	3532.03	1636.55	73.24	8785.84	8785.84
Working years gained	153.71	609.16	1872.39	2568.79	910.47	85.97	6200.5	27.84	199.47	453.13	724.05	393.82	33	1831.32	181.55	808.63	2325.53	3292.84	1304.29	118.97	8031.82	8031.82
Working years gained	149.24	854.13	2132.18	2830.29	808.79	87.58	6862.21	43.08	175.63	375.34	664.08	410.55	105.95	1774.63	192.32	1029.76	2507.53	3494.37	1219.34	193.53	8636.84	8636.84
Working years gained	132.16	949.42	1997.39	2620.21	1092.11	120.21	6911.5	37.68	183.68	393.71	920.55	502.63	94.87	2133.13	169.84	1133.11	2391.11	3540.76	1594.74	215.08	9044.63	9044.63
Working years gained	156.68	840.5	2088.21	3001.05	835.97	66.08	6988.5	45.58	177.08	413.05	626.53	583.82	62.42	1908.47	202.26	1017.58	2501.26	3627.58	1419.79	128.5	8896.97	8896.97
Working years gained	201.39	879.58	2104.61	2678	832.53	86.79	6782.89	51.32	178.05	449.05	712.37	484.32	62.55	1937.66	252.71	1057.63	2553.66	3390.37	1316.84	149.34	8720.55	8720.55
Working years gained	144.87	692.32	1981.5	2595.66	855.79	140.53	6410.66	35.11	195.66	326.11	792.13	544.84	55.53	1949.37	179.97	887.97	2307.61	3387.79	1400.63	196.05	8360.03	8360.03
Working years gained	176.24	809.03	2222.89	2764.21	920.21	57.68	6950.26	20.39	192.16	404.76	759.47	349.87	142.79	1869.45	196.63	1001.18	2627.66	3523.68	1270.08	200.47	8819.71	8819.71
Working years gained	136.34	895.61	1630.39	2751.21	833.61	62.45	6309.61	49.68	172.63	375.5	809.16	389.89	60.47	1857.34	186.03	1068.24	2005.89	3560.37	1223.5	122.92	8166.95	8166.95
Working years gained	173.95	874.66	2005.58	2520.63	797.5	105.03	6477.34	44.89	201.74	454.08	948.76	486.97	73.47	2209.92	218.84	1076.39	2459.66	3469.39	1284.47	178.5	8687.26	8687.26
Working years gained	126.68	726	2368.61	2896.5	1037.45	76.82	7232.05	55.32	218.92	523.16	1035.32	689.79	134.82	2657.32	182	944.92	2891.76	3931.82	1727.24	211.63	9889.37	9889.37
Working years gained	179.39	805.53	2073.97	3047	867.37	85.34	7058.61	17.03	179.55	386	751.24	362.47	94.18	1790.47	196.42	985.08	2459.97	3798.24	1229.84	179.53	8849.08	8849.08
Working years gained	198.29	914.82	2054.29	2684.26	955.92	118.32	6925.89	64	186.58	344.29	675.39	453.21	41.84	1765.32	262.29	1101.39	2398.58	3359.66	1409.13	160.16	8691.21	8691.21
Working years gained	155.79	831.16	1798.05	2665.37	875.26	58.13	6383.76	43.18	189.39	420.61	787.47	461.5	75.84	1978	198.97	1020.55	2218.66	3452.84	1336.76	133.97	8361.76	8361.76
Working years gained	173.05	685.63	1856.39	2639.24	765.13	83.18	6202.63	47.89	161.61	458.11	863.42	564.97	74.16	2170.16	220.95	847.24	2314.5	3502.66	1330.11	157.34	8372.79	8372.79
Working years gained	156.53	682.05	1983.18	2555.95	874.63	53.92	6306.26	23.5	147.45	366.32	639.66	455.87	43.74	1676.53	180.03	829.5	2349.5	3195.61	1330.5	97.66	7982.79	7982.79
Working years gained	157.76	859.32	2020.71	2589.82	875.11	30.42	6533.13	49.66	223.97	482.87	666.5	414.47	83.47	1920.95	207.42	1083.29	2503.58	3256.32	1289.58	113.89	8454.08	8454.08
Working years gained	165.53	802.45	2118.45	2815.05	786.87	105.5	6793.84	69.66	196.58	475.42	829.92	534.11	105.5	2211.18	235.18	999.03	2593.87	3644.97	1320.97	211	9005.03	9005.03
Working years gained	153.55	741.68	2153.84	2993.05	1012.68	80.32	7135.13	22.29	161.21	301.55	678.53	302.18	37.08	1502.84	175.84	902.89	2455.39	3671.58	1314.87	117.39	8637.97	8637.97
Working years gained	86.71	971.08	1934.55	2714.63	1016.66	76.68	6800.32	60.63	221.39	400.68	858.32	541.08	77.55	2159.66	147.34	1192.47	2335.24	3572.95	1557.74	154.24	8959.97	8959.97
Working years gained	135.97	905.5	2032.89	2662.42	1019.24	71.34	6827.37	30.08	216.68	498.71	914.47	584.55	50.92	2295.42	166.05	1122.18	2531.61	3576.89	1603.79	122.26	9122.79	9122.79
Working years gained	104.26	719.74	1870.58	2560.89	694.16	62.55	6012.18	31.5	162.05	405.61	766.58	493.92	40.74	1900.39	135.76	881.79	2276.18	3327.47	1188.08	103.29	7912.58	7912.58
Working years gained	114.13	886.11	2257.21	2446.16	774.05	101.53	6579.18	41.74	192.5	347.87	847.87	462.79	105.18	1997.95	155.87	1078.61	2605.08	3294.03	1236.84	206.71	8577.13	8577.13
Working years gained	168.24	760.08	1724.45	2874.45	879.26	101.47	6507.95	61.39	153.58	456.08	827.18	532.55	118.68	2149.47	229.63	913.66	2180.53	3701.63	1411.82	220.16	8657.42	8657.42
Working years gained	150.95	719.39	1864.97	2279.61	828.08	137.5	5980.5	62.29	178.18	512	927.79	491.08	140.63	2311.97	213.24	897.58	2376.97	3207.39	1319.16	278.13	8292.47	8292.47
Working years gained	150.24	886.21	2304.79	2649.79	1035.95	79.45	7106.42	35.63	251.47	483	870.66	463.92	91.71	2196.39	185.87	1137.68	2787.79	3520.45	1499.87	171.16	9302.82	9302.82
Working years gained	114.92	720.45	2178.63	2792.5	710.11	100.76	6617.37	37.42	160.84	499.92	984.21	527.66	90.37	2300.42	152.34	881.29	2678.55	3776.71	1237.76	191.13	8917.79	8917.79
Working years gained	146.61	805.13	2340.42	2712.82	1005.61	80.84	7091.42	52.55	193.53	413.32	725.39	592.29	102.34	2079.42	199.16	998.66	2753.74	3438.21	1597.89	183.18	9170.84	9170.84
Working years gained	184.18	893.79	1772.76	2812.82	866.42	65.34	6595.32	55.92	211.97	353.05	804.97	324.76	97.61	1848.29	240.11	1105.76	2125.82	3617.79	1191.18	162.95	8443.61	8443.61
Working years gained	126.21	741.79	1900.92	3055.39	685.18	125.58	6635.08	70.5	158.66	356.76	662.61	603.18	64.32	1916.03	196.71	900.45	2257.68	3718	1288.37	189.89	8551.11	8551.11
Working years gained	188.79	828.92	2102.32	3030.26	981.87	43.08	7175.24	75.87	268.37	400.74	680.13	437.26	105.08	1967.45	264.66	1097.29	2503.05	3710.39	1419.13	148.16	9142.68	9142.68
Working years gained	179.92	691.79	2214.82	2795.82	1088.45	123.29	7094.08	11.47	212.66	390.37	870.42	314.32	92.08	1891.32	191.39	904.45	2605.18	3666.24	1402.76	215.37	8985.39	8985.39
Working years gained	158.03	708.34	1949	2564.47	858.05	70.18	6308.08	38.71	160.66	478.24	885.66	452.29	75.24	2090.79	196.74	869	2427.24	3450.13	1310.34	145.42	8398.87	8398.87
Working years gained	145.32	818.87	2187.87	2783.37	938.05	82.58	6956.05	52.82	171.26	514.61	689.92	480.05	62.68	1971.34	198.13	990.13	2702.47	3473.29	1418.11	145.26	8927.39	8927.39
Working years gained	163.92	725.08	1973.92	2341.71	906.45	71.95	6183.03	62.89	244.71	443.61	628.21	344.39	84.11	1807.92	226.82	969.79	2417.53	2969.92	1250.84	156.05	7990.95	7990.95
Working years gained	113.87	824.58	2036.16	2931.45	897.39	140.79	6944.24	62.74	163.18	381.13	739.03	333.68	71.68	1751.45	176.61	987.76	2417.29	3670.47	1231.08	212.47	8695.68	8695.68
Working years gained	132.32	732.32	2090.61	2590.13	1021.11	85.79	6652.26	30.5	206.03	314.26	671.03	418.16	96.68	1736.66	162.82	938.34	2404.87	3261.16	1439.26	182.47	8388.92	8388.92
Working years gained	130.89	722.79	1965.61	2802.37	984.39	95.68	6701.74	49.97	147.95	513.79	737.05	528.74	129.74	2107.24	180.87	870.74	2479.39	3539.42	1513.13	225.42	8808.97	8808.97
Working years gained	127.66	711.95	1764.71	2856.42	784.32	121.05	6366.11	77.18	157.5	436.18	645.95	470.32	112.24	1899.37	204.84	869.45	2200.89	3502.37	1254.63	233.29	8265.47	8265.47
Working years gained	105.03	729.66	2231.32	2688.92	776.26	111.61	6642.79	63.21	222.79	404.03	691.05	508.63	97.11	1986.82	168.24	952.45	2635.34	3379.97	1284.89	208.71	8629.61	8629.61
Working years gained	136.95	870.95	2080.37	3233.39	867.45	95.55	7284.66	19.87	164.37	441.37	857.24	515.5	104.71	2103.05	156.82	1035.32	2521.74	4090.63	1382.95	200.26	9387.71	9387.71
Working years gained	110.66	874.13	2073.16	2669.29	858.71	124.16	6710.11	30.66	167.82	289.26	617.95	472.66	76.32	1654.66	141.32	1041.95	2362.42	3287.24	1331.37	200.47	8364.76	8364.76
Working years gained	177.05	757.47	2307.29	2782.53	948.21	64.95	7037.5	41.53	138.24	389.53	558.03	494.71	53.16	1675.18	218.58	895.71	2696.82	3340.55	1442.92	118.11	8712.68	8712.68
Working years gained	135.03	720.24	2264.42	2628.68	708.03	98.45	6554.84	25.13	171.66	409.87	781.5	598.05	78.68	2064.89	160.16	891.89	2674.29	3410.18	1306.08	177.13	8619.74	8619.74
Working years gained	87.29	776.05	1851.47	2290.24	829.84	67.58	5902.47	26.55	194.84	486.21	802.66	563.61	74.16	2148.03	113.84	970.89	2337.68	3092.89	1393.45	141.74	8050.5	8050.5
Working years gained	165.95	768	2135.08	2709.66	928.63	70.24	6777.55	19.45	116.21	443.95	646.71	472.71	56.42	1755.45	185.39	884.21	2579.03	3356.37	1401.34	126.66	8533	8533
Working years gained	181.45	670.03	2103	2574.29	830.39	70.76	6429.92	54.39	261.71	535.82	964.11	596.76	107.89	2520.68	235.84	931.74	2638.82	3538.39	1427.16	178.66	8950.61	8950.61
Working years gained	91.42	909.24	2090.03	2639.47	1025.03	110.24	6865.42	25.24	159.66	503.16	776.55	534.79	38.84	2038.24	116.66	1068.89	2593.18	3416.03	1559.82	149.08	8903.66	8903.66
Working years gained	124.74	806.53	1781.55	2943.5	687.13	59.26	6402.71	31.45	150.79	386.42	662.32	427.58	62.08	1720.63	156.18	957.32	2167.97	3605.82	1114.71	121.34	8123.34	8123.34
Working years gained	150.47	756.18	1932.45	2584.95	801.95	136.37	6362.37	34.58	172.13	358.45	862.11	492.92	44.37	1964.55	185.05	928.32	2290.89	3447.05	1294.87	180.74	8326.92	8326.92
Working years gained	134.03	770.08	2308.03	2819.76	946.74	81.82	7060.45	64.97	203.5	549.29	682.55	474.13	35.34	2009.79	199	973.58	2857.32	3502.32	1420.87	117.16	9070.24	9070.24
Working years gained	111	715.61	2099.92	2554.68	970.79	79.87	6531.87	42.58	198	284.11	626.47	456.79	104.61	1712.55	153.58	913.61	2384.03	3181.16	1427.58	184.47	8244.42	8244.42
Working years gained	139.32	658.82	2414.95	3040.79	860.87	75.13	7189.87	31.76	183.71	361.53	813.89	455.13	51.05	1897.08	171.08	842.53	2776.47	3854.68	1316	126.18	9086.95	9086.95
Working years gained	120.05	658.45	2167.42	2772.42	949.11	83.89	6751.34	19.95	168.63	448.84	756.47	434.42	68.79	1897.11	140	827.08	2616.26	3528.89	1383.53	152.68	8648.45	8648.45
Working years gained	120.61	1005.55	1972.08	2356.29	870.05	55.5	6380.08	38	185.82	399.32	658.32	429.63	99.45	1810.53	158.61	1191.37	2371.39	3014.61	1299.68	154.95	8190.61	8190.61
Working years gained	132.97	969.05	1902.63	2892.32	994.13	73.76	6964.87	30.39	162.13	403.08	689.39	503.18	76.5	1864.68	163.37	1131.18	2305.71	3581.71	1497.32	150.26	8829.55	8829.55
Working years gained	178.87	617.05	1730.79	2556.53	947	60.84	6091.08	51.71	149.47	335.24	782.21	517.13	74	1909.76	230.58	766.53	2066.03	3338.74	1464.13	134.84	8000.84	8000.84
Working years gained	200.47	782.39	2203.74	2720.55	882.95	72.18	6862.29	41.58	181.42	359.66	752.66	531.45	61.13	1927.89	242.05	963.82	2563.39	3473.21	1414.39	133.32	8790.18	8790.18
Working years gained	158.55	868.34	1981.18	2716.47	788.74	75.08	6588.37	18.32	162.32	466.03	674	465.34	89.66	1875.66	176.87	1030.66	2447.21	3390.47	1254.08	164.74	8464.03	8464.03
Working years gained	127.21	757.89	1905.47	2652.76	896.45	48.34	6388.13	30.58	146.68	347.97	698.24	618.26	63.05	1904.79	157.79	904.58	2253.45	3351	1514.71	111.39	8292.92	8292.92
Working years gained	130.71	903.13	2115.95	2571.26	791.55	89.61	6602.21	39.53	191.53	451.79	723.66	324.97	59.05	1790.53	170.24	1094.66	2567.74	3294.92	1116.53	148.66	8392.74	8392.74
Working years gained	156.11	836.89	2118.68	2341.42	897.45	135.08	6485.63	29.76	137.5	484.11	668.37	575.63	136.47	2031.84	185.87	974.39	2602.79	3009.79	1473.08	271.55	8517.47	8517.47
Working years gained	121.53	666.84	1783.03	2532.08	875.61	106.45	6085.53	23.47	120.74	274.26	776.03	604.24	88.18	1886.92	145	787.58	2057.29	3308.11	1479.84	194.63	7972.45	7972.45
Working years gained	163.45	765.74	2122.71	2707.13	761.03	100.18	6620.24	55.66	180.03	492.39	855.84	404.63	90.97	2079.53	219.11	945.76	2615.11	3562.97	1165.66	191.16	8699.76	8699.76
Working years gained	171.79	715.84	1988.71	2604.21	912.58	75.84	6468.97	45.05	117.16	417.58	898.82	468.95	70.63	2018.18	216.84	833	2406.29	3503.03	1381.53	146.47	8487.16	8487.16
Working years gained	113.45	649.47	2071.82	2778.76	991.92	14.68	6620.11	27.74	215.24	340.34	807.16	362.92	126.39	1879.79	141.18	864.71	2412.16	3585.92	1354.84	141.08	8499.89	8499.89
Working years gained	155.71	641.63	1860.03	2583.08	731.53	92.34	6064.32	50.32	171.13	485.42	852.03	467.97	61.82	2088.68	206.03	812.76	2345.45	3435.11	1199.5	154.16	8153	8153
Working years gained	203.16	773.34	2085.68	2430.21	887.68	76.89	6456.97	80.32	198.11	447.32	821.08	415.45	51.34	2013.61	283.47	971.45	2533	3251.29	1303.13	128.24	8470.58	8470.58
Working years gained	129.76	869.58	1845.39	3353.08	1075.24	87.58	7360.63	17.13	141.03	399.53	766.29	457.74	80.11	1861.82	146.89	1010.61	2244.92	4119.37	1532.97	167.68	9222.45	9222.45
Working years gained	169.55	801.76	2033.84	3043.45	691.29	52.03	6791.92	20.79	178.79	333.5	846	399.05	89.82	1867.95	190.34	980.55	2367.34	3889.45	1090.34	141.84	8659.87	8659.87
Working years gained	177.08	1005.05	2070.66	1910.29	833.13	115.21	6111.42	29	178.82	354	740.47	444.92	54.68	1801.89	206.08	1183.87	2424.66	2650.76	1278.05	169.89	7913.32	7913.32
Working years gained	150.03	908.82	2170.84	2801.03	906.5	146.79	7084	22.24	244.63	397.71	953.58	526.37	59.61	2204.13	172.26	1153.45	2568.55	3754.61	1432.87	206.39	9288.13	9288.13
Working years gained	169.58	806.68	1791.71	2966.71	769.34	113.79	6617.82	44.53	164.76	314.05	725.24	362.24	75.32	1686.13	214.11	971.45	2105.76	3691.95	1131.58	189.11	8303.95	8303.95
Working years gained	160.87	787.03	2107.95	2796.63	1075.03	169.82	7097.32	46.34	229.42	515.29	926.95	584.95	88.79	2391.74	207.21	1016.45	2623.24	3723.58	1659.97	258.61	9489.05	9489.05
Working years gained	224.39	805.08	2105.03	2925.63	1062.82	103.97	7226.92	24.53	206.76	488.97	949.87	415.34	54.68	2140.16	248.92	1011.84	2594	3875.5	1478.16	158.66	9367.08	9367.08
Working years gained	147.39	739.16	2072.58	2614.16	939.63	68.84	6581.76	43.87	174.74	435.63	695.95	383.61	52.68	1786.47	191.26	913.89	2508.21	3310.11	1323.24	121.53	8368.24	8368.24
Working years gained	155.66	976.97	2149.13	2565.24	835.11	81.92	6764.03	39.71	169.61	399.53	754.24	542.42	57.55	1963.05	195.37	1146.58	2548.66	3319.47	1377.53	139.47	8727.08	8727.08
Working years gained	151.39	874.97	2329.16	2392.39	1035.08	82.47	6865.47	34.18	195.03	387.63	609.95	432.95	97.26	1757	185.58	1070	2716.79	3002.34	1468.03	179.74	8622.47	8622.47
Working years gained	161.21	764.95	2197.71	2978.45	841.95	62.61	7006.87	41.53	181.47	322.76	703.21	570.03	60.5	1879.5	202.74	946.42	2520.47	3681.66	1411.97	123.11	8886.37	8886.37
Working years gained	112.13	650.45	1994.92	2655.55	1135.92	98.21	6647.18	26.55	201.87	491.74	831.03	363.55	105.71	2020.45	138.68	852.32	2486.66	3486.58	1499.47	203.92	8667.63	8667.63
Working years gained	161.76	893.16	2308.37	2970.05	907.55	124.87	7365.76	55.39	123.68	558.92	816.71	443.66	69.53	2067.89	217.16	1016.84	2867.29	3786.76	1351.21	194.39	9433.66	9433.66
Working years gained	126.11	865.97	2105.92	2413.66	851.58	108.29	6471.53	61.18	172.5	378.29	697.97	455.53	56.63	1822.11	187.29	1038.47	2484.21	3111.63	1307.11	164.92	8293.63	8293.63
Working years gained	126.37	1068.92	2202.55	2761.55	1020.5	98.71	7278.61	32.63	204.53	373.32	660.08	464.92	88.11	1823.58	159	1273.45	2575.87	3421.63	1485.42	186.82	9102.18	9102.18
Working years gained	163.11	676.76	2013.21	2931.32	1014.58	97.61	6896.58	33.74	181.08	398	697.63	538.58	76.92	1925.95	196.84	857.84	2411.21	3628.95	1553.16	174.53	8822.53	8822.53
Working years gained	136.55	762.24	1879.34	2736.89	833.66	81.05	6429.74	61.16	211.89	400.05	691.45	406.39	72.47	1843.42	197.71	974.13	2279.39	3428.34	1240.05	153.53	8273.16	8273.16
Working years gained	114.95	798.24	1620.97	2427.97	752.74	67.24	5782.11	33.89	244.87	486.97	937.76	675	50.55	2429.05	148.84	1043.11	2107.95	3365.74	1427.74	117.79	8211.16	8211.16
Working years gained	161.24	790.21	1897.66	2441.92	948.61	103.84	6343.47	44.13	194.03	371.03	847.39	510.53	62.21	2029.32	205.37	984.24	2268.68	3289.32	1459.13	166.05	8372.79	8372.79
Working years gained	158.05	645.42	1966.03	2515.76	1033.66	150.42	6469.34	36.21	170.71	530.53	721.92	459.45	82.55	2001.37	194.26	816.13	2496.55	3237.68	1493.11	232.97	8470.71	8470.71
Working years gained	114.37	616.63	1842.87	2700.63	819.87	100.63	6195	61.16	193.47	429.61	891.63	579.39	153.74	2309	175.53	810.11	2272.47	3592.26	1399.26	254.37	8504	8504
