# Supplementary material for: The productivity gains associated with a junk food tax and their impact on cost-effectiveness
Source: PLoS One. 2019 Jul 22;14(7):e0220209. doi: 10.1371/journal.pone.0220209 (PMC6645543; doi:10.1371/journal.pone.0220209)
Supplement: S2 Table — Dataset containing 100 bootstraped estimates of present value of lifetime income gained from premature deaths averted due to a junk food tax, by age and sex. (XLSX) [file pone.0220209.s002.xlsx]

## Sheet: PVLI gained
inflator	Sex														All							All
1.13361	Male							Female
	Age category						All	Age category						All	Age category						All
	20-29	30-39	40-49	50-59	60-69	70-79		20-29	30-39	40-49	50-59	60-69	70-79		20-29	30-39	40-49	50-59	60-69	70-79
PVLI	6.52577e+06	3.67349e+07	6.61808e+07	1.07332e+08	2.83519e+07	1.95231e+06	2.47077e+08	1.37839e+06	5.69339e+06	8.58976e+06	2.35618e+07	1.09697e+07	1.10225e+06	5.12953e+07	7.90417e+06	4.24283e+07	7.47705e+07	1.30893e+08	3.93216e+07	3.05456e+06	2.98373e+08	2.98373e+08
PVLI	5.99301e+06	3.72979e+07	7.21071e+07	8.81288e+07	3.23221e+07	1.07351e+06	2.36922e+08	2.38121e+06	5.10007e+06	1.32928e+07	1.92767e+07	1.30386e+07	349448	5.34387e+07	8.37421e+06	4.2398e+07	8.53999e+07	1.07405e+08	4.53607e+07	1.42296e+06	2.90361e+08	2.90361e+08
PVLI	6.51597e+06	3.33623e+07	6.32494e+07	1.00761e+08	2.90902e+07	827397	2.33806e+08	2.61109e+06	5.29115e+06	1.23561e+07	2.44519e+07	1.61421e+07	832351	6.16847e+07	9.12706e+06	3.86534e+07	7.56054e+07	1.25213e+08	4.52323e+07	1.65975e+06	2.95491e+08	2.95491e+08
PVLI	5.42523e+06	3.3538e+07	7.93183e+07	9.26528e+07	3.35866e+07	2.21723e+06	2.46738e+08	1.48815e+06	5.83428e+06	1.50902e+07	2.82769e+07	1.6488e+07	938930	6.81164e+07	6.91339e+06	3.93723e+07	9.44085e+07	1.2093e+08	5.00745e+07	3.15616e+06	3.14855e+08	3.14855e+08
PVLI	6.39134e+06	4.26154e+07	8.19956e+07	1.09383e+08	4.18667e+07	729370	2.82981e+08	1.29231e+06	6.69432e+06	1.74903e+07	2.50139e+07	1.56588e+07	1.86629e+06	6.8016e+07	7.68365e+06	4.93097e+07	9.94858e+07	1.34397e+08	5.75255e+07	2.59566e+06	3.50997e+08	3.50997e+08
PVLI	8.41537e+06	4.05772e+07	6.85822e+07	9.56417e+07	3.60833e+07	1.27218e+06	2.50572e+08	2.04201e+06	7.25069e+06	1.41604e+07	2.21955e+07	1.12356e+07	911283	5.77955e+07	1.04574e+07	4.78279e+07	8.27426e+07	1.17837e+08	4.7319e+07	2.18346e+06	3.08367e+08	3.08367e+08
PVLI	7.38312e+06	4.05508e+07	7.76496e+07	9.2982e+07	3.27728e+07	1.75158e+06	2.5309e+08	2.38376e+06	4.89839e+06	1.4639e+07	2.41806e+07	1.76699e+07	1.43254e+06	6.52042e+07	9.76688e+06	4.54491e+07	9.22886e+07	1.17163e+08	5.04427e+07	3.18412e+06	3.18294e+08	3.18294e+08
PVLI	7.32429e+06	3.21534e+07	7.6493e+07	1.23508e+08	3.02409e+07	2.1866e+06	2.71906e+08	1.44544e+06	6.64332e+06	1.12017e+07	2.33858e+07	1.96367e+07	673108	6.2986e+07	8.76972e+06	3.87967e+07	8.76947e+07	1.46894e+08	4.98776e+07	2.85971e+06	3.34892e+08	3.34892e+08
PVLI	8.51942e+06	3.60545e+07	7.25789e+07	9.44108e+07	3.56321e+07	2.02001e+06	2.49216e+08	1.98399e+06	7.60387e+06	1.35524e+07	2.19907e+07	1.16861e+07	1.39101e+06	5.8208e+07	1.05034e+07	4.36583e+07	8.61313e+07	1.16401e+08	4.73182e+07	3.41102e+06	3.07424e+08	3.07424e+08
PVLI	9.44288e+06	3.34514e+07	7.15961e+07	1.0911e+08	2.75552e+07	2.89064e+06	2.54046e+08	1.10514e+06	4.25851e+06	9.30604e+06	2.05159e+07	1.25951e+07	1.60032e+06	4.93811e+07	1.0548e+07	3.77099e+07	8.09022e+07	1.29626e+08	4.01504e+07	4.49096e+06	3.03427e+08	3.03427e+08
PVLI	9.49646e+06	3.75597e+07	7.43639e+07	9.59108e+07	2.48016e+07	1.26144e+06	2.43394e+08	1.09964e+06	5.43177e+06	1.34366e+07	2.66508e+07	1.7642e+07	587769	6.48485e+07	1.05961e+07	4.29914e+07	8.78005e+07	1.22562e+08	4.24436e+07	1.84921e+06	3.08242e+08	3.08242e+08
PVLI	7.87241e+06	3.20952e+07	6.99799e+07	9.48384e+07	3.87841e+07	886756	2.44457e+08	1.31192e+06	6.01198e+06	1.51194e+07	2.66431e+07	1.81097e+07	5276.33	6.72013e+07	9.18433e+06	3.81072e+07	8.50992e+07	1.21482e+08	5.68938e+07	892032	3.11658e+08	3.11658e+08
PVLI	8.23273e+06	2.60909e+07	6.74185e+07	9.22999e+07	3.43782e+07	461808	2.28882e+08	938541	6.22066e+06	1.35547e+07	2.13334e+07	1.18557e+07	654080	5.4557e+07	9.17127e+06	3.23116e+07	8.09732e+07	1.13633e+08	4.62339e+07	1.11589e+06	2.83439e+08	2.83439e+08
PVLI	8.07357e+06	3.62949e+07	7.93057e+07	1.00988e+08	3.01672e+07	832054	2.55661e+08	1.38103e+06	5.52037e+06	1.13493e+07	1.96992e+07	1.2619e+07	922967	5.14918e+07	9.45461e+06	4.18153e+07	9.0655e+07	1.20687e+08	4.27862e+07	1.75502e+06	3.07153e+08	3.07153e+08
PVLI	7.02912e+06	4.02335e+07	7.32893e+07	9.39736e+07	4.07479e+07	1.51952e+06	2.56793e+08	1.23953e+06	5.72038e+06	1.19782e+07	2.74419e+07	1.50719e+07	2.31423e+06	6.37662e+07	8.26865e+06	4.59538e+07	8.52675e+07	1.21416e+08	5.58198e+07	3.83374e+06	3.20559e+08	3.20559e+08
PVLI	8.67764e+06	3.46874e+07	7.59058e+07	1.07361e+08	3.16691e+07	861210	2.59162e+08	1.5548e+06	5.6588e+06	1.22927e+07	1.88225e+07	1.76308e+07	927826	5.68874e+07	1.02324e+07	4.03462e+07	8.81985e+07	1.26183e+08	4.92999e+07	1.78904e+06	3.16049e+08	3.16049e+08
PVLI	1.02516e+07	3.47612e+07	7.62485e+07	9.59145e+07	3.13349e+07	1.07314e+06	2.49584e+08	1.70797e+06	5.59409e+06	1.34519e+07	2.13303e+07	1.44992e+07	1.33432e+06	5.79176e+07	1.19596e+07	4.03553e+07	8.97004e+07	1.17245e+08	4.58341e+07	2.40746e+06	3.07502e+08	3.07502e+08
PVLI	8.06149e+06	2.89029e+07	7.23588e+07	9.37379e+07	3.19281e+07	2.76284e+06	2.37752e+08	1.16434e+06	6.02167e+06	9.72385e+06	2.34326e+07	1.63067e+07	124959	5.67742e+07	9.22583e+06	3.49245e+07	8.20827e+07	1.1717e+08	4.82348e+07	2.8878e+06	2.94526e+08	2.94526e+08
PVLI	9.40295e+06	3.49841e+07	7.97278e+07	9.89247e+07	3.47094e+07	507211	2.58256e+08	704333	6.35465e+06	1.19788e+07	2.27364e+07	1.07008e+07	2.00906e+06	5.4484e+07	1.01073e+07	4.13387e+07	9.17066e+07	1.21661e+08	4.54102e+07	2.51627e+06	3.1274e+08	3.1274e+08
PVLI	7.274e+06	3.73083e+07	5.96075e+07	9.91576e+07	3.12111e+07	486950	2.35045e+08	1.63861e+06	5.50321e+06	1.11418e+07	2.42084e+07	1.17024e+07	1.2173e+06	5.54117e+07	8.91261e+06	4.28115e+07	7.07493e+07	1.23366e+08	4.29135e+07	1.70426e+06	2.90457e+08	2.90457e+08
PVLI	9.29579e+06	3.65452e+07	7.25481e+07	9.07771e+07	3.0709e+07	1.07313e+06	2.40948e+08	1.47667e+06	6.32345e+06	1.35893e+07	2.79526e+07	1.44429e+07	1.53636e+06	6.53212e+07	1.07725e+07	4.28686e+07	8.61374e+07	1.1873e+08	4.51519e+07	2.6095e+06	3.06269e+08	3.06269e+08
PVLI	6.74476e+06	3.13134e+07	8.36188e+07	1.03735e+08	3.83452e+07	986250	2.64743e+08	1.82828e+06	6.60494e+06	1.55324e+07	3.04485e+07	2.06175e+07	2.33758e+06	7.73692e+07	8.57304e+06	3.79183e+07	9.91512e+07	1.34183e+08	5.89627e+07	3.32383e+06	3.42112e+08	3.42112e+08
PVLI	9.80303e+06	3.45354e+07	7.47653e+07	1.08767e+08	3.23774e+07	1.77634e+06	2.62025e+08	566322	5.80184e+06	1.15197e+07	2.25263e+07	1.11726e+07	1.71457e+06	5.33013e+07	1.03694e+07	4.03372e+07	8.6285e+07	1.31293e+08	4.35499e+07	3.49092e+06	3.15326e+08	3.15326e+08
PVLI	1.08031e+07	4.00942e+07	7.43416e+07	9.64197e+07	3.61117e+07	3.1567e+06	2.60927e+08	2.1349e+06	6.03687e+06	1.02507e+07	2.02475e+07	1.36632e+07	514789	5.28479e+07	1.2938e+07	4.61311e+07	8.45923e+07	1.16667e+08	4.97749e+07	3.67149e+06	3.13775e+08	3.13775e+08
PVLI	8.47904e+06	3.78111e+07	6.59641e+07	9.62115e+07	3.24878e+07	1.13953e+06	2.42093e+08	1.42561e+06	5.93488e+06	1.259e+07	2.33786e+07	1.3439e+07	1.10684e+06	5.7875e+07	9.90465e+06	4.3746e+07	7.85542e+07	1.1959e+08	4.59268e+07	2.24637e+06	2.99968e+08	2.99968e+08
PVLI	9.31766e+06	2.97083e+07	6.68813e+07	9.50418e+07	2.90556e+07	2.38033e+06	2.32385e+08	1.5984e+06	5.1456e+06	1.37341e+07	2.57325e+07	1.67231e+07	1.34954e+06	6.42833e+07	1.09161e+07	3.48539e+07	8.06154e+07	1.20774e+08	4.57788e+07	3.72987e+06	2.96668e+08	2.96668e+08
PVLI	8.30189e+06	3.07086e+07	7.1786e+07	9.1775e+07	3.26972e+07	1.06531e+06	2.36334e+08	792425	4.64219e+06	1.08317e+07	1.92084e+07	1.36315e+07	51692.2	4.9158e+07	9.09432e+06	3.53508e+07	8.26178e+07	1.10983e+08	4.63287e+07	1.117e+06	2.85492e+08	2.85492e+08
PVLI	8.32271e+06	3.7295e+07	7.30441e+07	9.31395e+07	3.31558e+07	212263	2.45169e+08	1.63145e+06	7.338e+06	1.48396e+07	1.99464e+07	1.24509e+07	1.357e+06	5.75633e+07	9.95417e+06	4.4633e+07	8.78837e+07	1.13086e+08	4.56067e+07	1.56927e+06	3.02733e+08	3.02733e+08
PVLI	9.09878e+06	3.38389e+07	7.48216e+07	1.01013e+08	3.01456e+07	2.21557e+06	2.51133e+08	2.35278e+06	6.12264e+06	1.42135e+07	2.46156e+07	1.56302e+07	1.84055e+06	6.47752e+07	1.14516e+07	3.99616e+07	8.90351e+07	1.25628e+08	4.57758e+07	4.05612e+06	3.15909e+08	3.15909e+08
PVLI	8.26929e+06	3.18025e+07	7.87951e+07	1.0745e+08	3.877e+07	1.35707e+06	2.66444e+08	754603	5.09084e+06	9.12945e+06	2.02646e+07	9.01491e+06	1.04956e+06	4.5304e+07	9.02389e+06	3.68934e+07	8.79245e+07	1.27715e+08	4.77849e+07	2.40664e+06	3.11748e+08	3.11748e+08
PVLI	4.74399e+06	4.08488e+07	6.90193e+07	9.74659e+07	3.83333e+07	2.29927e+06	2.52711e+08	2.04176e+06	7.08989e+06	1.18196e+07	2.55211e+07	1.61489e+07	831593	6.34528e+07	6.78575e+06	4.79387e+07	8.08389e+07	1.22987e+08	5.44822e+07	3.13086e+06	3.16163e+08	3.16163e+08
PVLI	7.52116e+06	3.81619e+07	7.39759e+07	9.56323e+07	3.8351e+07	1.38931e+06	2.55032e+08	1.02881e+06	6.98098e+06	1.46972e+07	2.70304e+07	1.72887e+07	848397	6.78745e+07	8.54997e+06	4.51429e+07	8.86731e+07	1.22663e+08	5.56397e+07	2.2377e+06	3.22906e+08	3.22906e+08
PVLI	5.79007e+06	2.92472e+07	6.72044e+07	9.21932e+07	2.62431e+07	910988	2.21589e+08	1.05858e+06	5.12814e+06	1.23292e+07	2.29486e+07	1.44478e+07	293895	5.62061e+07	6.84865e+06	3.43754e+07	7.95336e+07	1.15142e+08	4.06908e+07	1.20488e+06	2.77795e+08	2.77795e+08
PVLI	6.16238e+06	3.70627e+07	8.19849e+07	8.81137e+07	2.9401e+07	1.68118e+06	2.44406e+08	1.40986e+06	6.15949e+06	1.05368e+07	2.53106e+07	1.39171e+07	1.7668e+06	5.91006e+07	7.57224e+06	4.32222e+07	9.25216e+07	1.13424e+08	4.33181e+07	3.44797e+06	3.03506e+08	3.03506e+08
PVLI	9.37498e+06	3.14457e+07	6.5136e+07	1.02814e+08	3.36011e+07	959837	2.43332e+08	2.1084e+06	4.75045e+06	1.38321e+07	2.46314e+07	1.59177e+07	1.56997e+06	6.281e+07	1.14834e+07	3.61961e+07	7.89681e+07	1.27446e+08	4.95188e+07	2.52981e+06	3.06142e+08	3.06142e+08
PVLI	7.93649e+06	3.14102e+07	6.6694e+07	8.23019e+07	3.18899e+07	2.40684e+06	2.22639e+08	2.07392e+06	5.62176e+06	1.52602e+07	2.74165e+07	1.44448e+07	2.45597e+06	6.72732e+07	1.00104e+07	3.7032e+07	8.19543e+07	1.09718e+08	4.63347e+07	4.86281e+06	2.89913e+08	2.89913e+08
PVLI	7.81214e+06	3.78558e+07	8.37741e+07	9.56693e+07	3.93623e+07	1.56648e+06	2.6604e+08	1.19306e+06	7.81313e+06	1.44583e+07	2.58924e+07	1.36561e+07	917037	6.393e+07	9.0052e+06	4.56689e+07	9.82324e+07	1.21562e+08	5.30184e+07	2.48352e+06	3.2997e+08	3.2997e+08
PVLI	6.15884e+06	3.13061e+07	7.90585e+07	1.00616e+08	2.65676e+07	2.14813e+06	2.45856e+08	1.21809e+06	5.04176e+06	1.47923e+07	2.93984e+07	1.54901e+07	955570	6.68962e+07	7.37693e+06	3.63478e+07	9.38508e+07	1.30015e+08	4.20576e+07	3.1037e+06	3.12752e+08	3.12752e+08
PVLI	7.90604e+06	3.46554e+07	8.41916e+07	9.77443e+07	3.82153e+07	2.09466e+06	2.64807e+08	1.72983e+06	6.08141e+06	1.24223e+07	2.16338e+07	1.72748e+07	839176	5.99813e+07	9.63587e+06	4.07368e+07	9.66138e+07	1.19378e+08	5.54902e+07	2.93384e+06	3.24789e+08	3.24789e+08
PVLI	1.02689e+07	3.82154e+07	6.35034e+07	1.01363e+08	3.20966e+07	1.33991e+06	2.46787e+08	1.85877e+06	6.5529e+06	1.07889e+07	2.40402e+07	9.75228e+06	984331	5.39774e+07	1.21277e+07	4.47683e+07	7.42922e+07	1.25403e+08	4.18489e+07	2.32424e+06	3.00764e+08	3.00764e+08
PVLI	6.76451e+06	3.1365e+07	6.84634e+07	1.09154e+08	2.56577e+07	2.06311e+06	2.43468e+08	2.40968e+06	5.0035e+06	1.06833e+07	1.97154e+07	1.82412e+07	441269	5.64943e+07	9.17419e+06	3.63685e+07	7.91467e+07	1.2887e+08	4.38989e+07	2.50438e+06	2.99962e+08	2.99962e+08
PVLI	1.0232e+07	3.64653e+07	7.55078e+07	1.09829e+08	3.70103e+07	1.10708e+06	2.70152e+08	2.45067e+06	8.38659e+06	1.18174e+07	2.02683e+07	1.33043e+07	1.04124e+06	5.72684e+07	1.26826e+07	4.48519e+07	8.73252e+07	1.30098e+08	5.03145e+07	2.14832e+06	3.2742e+08	3.2742e+08
PVLI	9.81084e+06	3.09216e+07	8.07117e+07	1.01095e+08	4.09024e+07	1.64204e+06	2.65084e+08	397828	6.92431e+06	1.17606e+07	2.56074e+07	9.38074e+06	1.49663e+06	5.55675e+07	1.02087e+07	3.78459e+07	9.24723e+07	1.26703e+08	5.02832e+07	3.13867e+06	3.20651e+08	3.20651e+08
PVLI	8.52977e+06	3.04451e+07	7.08392e+07	9.25592e+07	3.2282e+07	999923	2.35655e+08	1.29996e+06	5.04761e+06	1.42118e+07	2.6654e+07	1.36444e+07	1.04755e+06	6.19053e+07	9.82973e+06	3.54927e+07	8.5051e+07	1.19213e+08	4.59264e+07	2.04747e+06	2.9756e+08	2.9756e+08
PVLI	7.38385e+06	3.39313e+07	7.97373e+07	9.97299e+07	3.53918e+07	1.34573e+06	2.5752e+08	1.72498e+06	5.2504e+06	1.51739e+07	2.03034e+07	1.41449e+07	1.06194e+06	5.76596e+07	9.10883e+06	3.91817e+07	9.49112e+07	1.20033e+08	4.95367e+07	2.40767e+06	3.15179e+08	3.15179e+08
PVLI	8.59109e+06	3.12415e+07	7.06766e+07	8.44435e+07	3.42925e+07	1.97096e+06	2.31216e+08	2.03749e+06	7.85617e+06	1.32698e+07	1.87627e+07	1.02708e+07	1.23931e+06	5.34363e+07	1.06286e+07	3.90977e+07	8.39464e+07	1.03206e+08	4.45633e+07	3.21027e+06	2.84652e+08	2.84652e+08
PVLI	6.02372e+06	3.49783e+07	7.2353e+07	1.05264e+08	3.35291e+07	2.57138e+06	2.5472e+08	2.08312e+06	5.15959e+06	1.14748e+07	2.19512e+07	1.02279e+07	1.16044e+06	5.2057e+07	8.10685e+06	4.01379e+07	8.38278e+07	1.27215e+08	4.3757e+07	3.73182e+06	3.06777e+08	3.06777e+08
PVLI	6.81213e+06	3.10182e+07	7.42695e+07	9.27103e+07	3.9184e+07	1.68601e+06	2.4568e+08	1.02081e+06	6.49587e+06	9.3819e+06	1.99863e+07	1.27692e+07	1.29792e+06	5.09519e+07	7.83294e+06	3.75141e+07	8.36514e+07	1.12697e+08	5.19532e+07	2.98393e+06	2.96632e+08	2.96632e+08
PVLI	6.63462e+06	3.13177e+07	7.01019e+07	1.0052e+08	3.71071e+07	2.64592e+06	2.48327e+08	1.6728e+06	4.67413e+06	1.53861e+07	2.17563e+07	1.55412e+07	1.50854e+06	6.05392e+07	8.30742e+06	3.59919e+07	8.5488e+07	1.22276e+08	5.26483e+07	4.15446e+06	3.08866e+08	3.08866e+08
PVLI	6.60122e+06	3.10089e+07	6.27901e+07	1.03022e+08	3.02221e+07	1.85027e+06	2.35494e+08	2.60327e+06	4.99968e+06	1.29386e+07	1.93452e+07	1.39952e+07	570275	5.44523e+07	9.20449e+06	3.60086e+07	7.57288e+07	1.22367e+08	4.42173e+07	2.42054e+06	2.89947e+08	2.89947e+08
PVLI	5.88488e+06	3.17658e+07	8.05997e+07	9.71031e+07	2.89833e+07	1.16431e+06	2.45501e+08	2.0872e+06	6.91188e+06	1.18894e+07	2.07712e+07	1.50661e+07	1.21933e+06	5.79451e+07	7.97207e+06	3.86777e+07	9.24892e+07	1.17874e+08	4.40494e+07	2.38364e+06	3.03446e+08	3.03446e+08
PVLI	7.28098e+06	3.91004e+07	7.48633e+07	1.15507e+08	3.23853e+07	1.25329e+06	2.7039e+08	664472	5.09699e+06	1.32185e+07	2.52859e+07	1.52426e+07	1.64243e+06	6.11509e+07	7.94545e+06	4.41974e+07	8.80818e+07	1.40793e+08	4.76279e+07	2.89573e+06	3.31541e+08	3.31541e+08
PVLI	5.98367e+06	3.66706e+07	7.36554e+07	9.59208e+07	3.23967e+07	1.9708e+06	2.46598e+08	1.02364e+06	5.29893e+06	8.94448e+06	1.83012e+07	1.43177e+07	1.69596e+06	4.9582e+07	7.00732e+06	4.19695e+07	8.25999e+07	1.14222e+08	4.67145e+07	3.66676e+06	2.9618e+08	2.9618e+08
PVLI	9.6808e+06	3.17899e+07	8.40632e+07	1.00064e+08	3.5793e+07	720964	2.62112e+08	1.44055e+06	4.33477e+06	1.16415e+07	1.67285e+07	1.51275e+07	1.26754e+06	5.05404e+07	1.11213e+07	3.61247e+07	9.57047e+07	1.16792e+08	5.09206e+07	1.9885e+06	3.12652e+08	3.12652e+08
PVLI	7.32459e+06	3.24412e+07	8.11795e+07	9.44219e+07	2.68572e+07	1.9433e+06	2.44168e+08	826661	5.56338e+06	1.25181e+07	2.31335e+07	1.77981e+07	1.72226e+06	6.1562e+07	8.15125e+06	3.80046e+07	9.36976e+07	1.17555e+08	4.46554e+07	3.66556e+06	3.0573e+08	3.0573e+08
PVLI	4.64134e+06	3.2085e+07	6.74368e+07	8.24643e+07	3.14872e+07	1.54038e+06	2.19655e+08	901136	6.20711e+06	1.46202e+07	2.38878e+07	1.65828e+07	719689	6.29187e+07	5.54247e+06	3.82921e+07	8.2057e+07	1.06352e+08	4.807e+07	2.26006e+06	2.82574e+08	2.82574e+08
PVLI	9.12392e+06	3.38126e+07	7.76362e+07	9.72274e+07	3.51906e+07	852553	2.53843e+08	605052	3.67471e+06	1.34265e+07	1.90862e+07	1.42692e+07	973125	5.20347e+07	9.72898e+06	3.74873e+07	9.10627e+07	1.16314e+08	4.94598e+07	1.82568e+06	3.05878e+08	3.05878e+08
PVLI	9.48203e+06	3.12377e+07	7.57182e+07	9.28274e+07	3.20538e+07	2.14335e+06	2.43462e+08	1.75197e+06	8.67519e+06	1.60114e+07	2.87086e+07	1.7478e+07	2.3575e+06	7.49827e+07	1.1234e+07	3.99128e+07	9.17296e+07	1.21536e+08	4.95317e+07	4.50085e+06	3.18445e+08	3.18445e+08
PVLI	4.99168e+06	3.8945e+07	7.53192e+07	9.45683e+07	3.90719e+07	1.92966e+06	2.54826e+08	839843	5.3072e+06	1.53323e+07	2.27541e+07	1.61359e+07	33133.7	6.04024e+07	5.83153e+06	4.42522e+07	9.06514e+07	1.17322e+08	5.52078e+07	1.96279e+06	3.15228e+08	3.15228e+08
PVLI	6.89221e+06	3.39355e+07	6.47843e+07	1.05494e+08	2.60659e+07	754619	2.37927e+08	1.0911e+06	4.76159e+06	1.17756e+07	1.98585e+07	1.26075e+07	1.73139e+06	5.18257e+07	7.98331e+06	3.86971e+07	7.65599e+07	1.25353e+08	3.86735e+07	2.48601e+06	2.89753e+08	2.89753e+08
PVLI	8.17802e+06	3.29442e+07	7.01933e+07	9.26561e+07	3.1053e+07	981949	2.36007e+08	1.11561e+06	5.49265e+06	1.08998e+07	2.58532e+07	1.49489e+07	498229	5.88083e+07	9.29363e+06	3.84368e+07	8.10931e+07	1.18509e+08	4.60019e+07	1.48018e+06	2.94815e+08	2.94815e+08
PVLI	7.30207e+06	3.21702e+07	8.23749e+07	1.01119e+08	3.56999e+07	1.01265e+06	2.59679e+08	2.16521e+06	6.63896e+06	1.65058e+07	2.0579e+07	1.43163e+07	637289	6.08426e+07	9.46728e+06	3.88092e+07	9.88807e+07	1.21698e+08	5.00162e+07	1.64994e+06	3.20521e+08	3.20521e+08
PVLI	6.0791e+06	2.96985e+07	7.61734e+07	9.23967e+07	3.66943e+07	1.13046e+06	2.42173e+08	1.41629e+06	6.24158e+06	8.63323e+06	1.90716e+07	1.39575e+07	1.60463e+06	5.09248e+07	7.49539e+06	3.59401e+07	8.48066e+07	1.11468e+08	5.06518e+07	2.7351e+06	2.93097e+08	2.93097e+08
PVLI	7.39834e+06	2.75066e+07	8.66951e+07	1.09171e+08	3.21602e+07	655372	2.63587e+08	1.06367e+06	6.07179e+06	1.07707e+07	2.4627e+07	1.36702e+07	1.21646e+06	5.74198e+07	8.46201e+06	3.35784e+07	9.74658e+07	1.33798e+08	4.58305e+07	1.87183e+06	3.21006e+08	3.21006e+08
PVLI	6.23279e+06	3.0065e+07	7.77522e+07	9.9604e+07	3.67735e+07	866225	2.51294e+08	664411	5.48513e+06	1.33727e+07	2.26192e+07	1.32067e+07	1.13149e+06	5.64797e+07	6.8972e+06	3.55502e+07	9.11249e+07	1.22223e+08	4.99802e+07	1.99771e+06	3.07773e+08	3.07773e+08
PVLI	6.50396e+06	4.35915e+07	7.13626e+07	8.48407e+07	3.26606e+07	1.06461e+06	2.40024e+08	1.26965e+06	6.08167e+06	1.2101e+07	1.95757e+07	1.29187e+07	1.25631e+06	5.32031e+07	7.77361e+06	4.96732e+07	8.34636e+07	1.04416e+08	4.55793e+07	2.32093e+06	2.93227e+08	2.93227e+08
PVLI	7.16654e+06	3.98263e+07	6.95669e+07	1.03601e+08	3.72152e+07	1.69275e+06	2.59069e+08	1.00652e+06	5.32545e+06	1.21857e+07	2.04757e+07	1.5327e+07	1.14546e+06	5.54658e+07	8.17305e+06	4.51518e+07	8.17525e+07	1.24077e+08	5.25422e+07	2.8382e+06	3.14534e+08	3.14534e+08
PVLI	9.54157e+06	2.63046e+07	6.27419e+07	9.21733e+07	3.5294e+07	1.1148e+06	2.2717e+08	1.70013e+06	4.94662e+06	9.8946e+06	2.32394e+07	1.52688e+07	1.07842e+06	5.6128e+07	1.12417e+07	3.12513e+07	7.26365e+07	1.15413e+08	5.05628e+07	2.19322e+06	2.83298e+08	2.83298e+08
PVLI	1.04593e+07	3.42563e+07	7.96636e+07	9.76371e+07	3.28573e+07	1.73544e+06	2.56609e+08	1.38539e+06	5.81456e+06	1.07568e+07	2.25688e+07	1.56553e+07	408659	5.65896e+07	1.18447e+07	4.00708e+07	9.04205e+07	1.20206e+08	4.85126e+07	2.1441e+06	3.13199e+08	3.13199e+08
PVLI	8.0993e+06	3.71432e+07	7.22698e+07	9.79897e+07	2.94047e+07	1.55292e+06	2.4646e+08	608098	5.02834e+06	1.41566e+07	2.01388e+07	1.36578e+07	189994	5.37797e+07	8.70739e+06	4.21716e+07	8.64265e+07	1.18129e+08	4.30625e+07	1.74292e+06	3.00239e+08	3.00239e+08
PVLI	7.04082e+06	3.15928e+07	7.00945e+07	9.49347e+07	3.40671e+07	1.22234e+06	2.38952e+08	1.01551e+06	4.7788e+06	1.05666e+07	2.08708e+07	1.83862e+07	1.45123e+06	5.70692e+07	8.05633e+06	3.63716e+07	8.06611e+07	1.15805e+08	5.24533e+07	2.67356e+06	2.96021e+08	2.96021e+08
PVLI	6.69361e+06	3.85145e+07	7.47878e+07	9.22229e+07	2.99067e+07	3.03637e+06	2.45162e+08	1.3244e+06	6.0701e+06	1.34073e+07	2.14074e+07	9.39868e+06	534754	5.21426e+07	8.018e+06	4.45846e+07	8.8195e+07	1.1363e+08	3.93054e+07	3.57113e+06	2.97305e+08	2.97305e+08
PVLI	8.24861e+06	3.4453e+07	7.6551e+07	8.33347e+07	3.34056e+07	3.68562e+06	2.39679e+08	1.0086e+06	4.41058e+06	1.45408e+07	2.00972e+07	1.71587e+07	1.67858e+06	5.88945e+07	9.25721e+06	3.88636e+07	9.10918e+07	1.03432e+08	5.05643e+07	5.3642e+06	2.98573e+08	2.98573e+08
PVLI	6.80685e+06	2.78008e+07	6.48723e+07	9.17041e+07	3.31585e+07	1.33924e+06	2.25682e+08	794713	3.92039e+06	8.04093e+06	2.32941e+07	1.79471e+07	1.1055e+06	5.51027e+07	7.60156e+06	3.17211e+07	7.29133e+07	1.14998e+08	5.11056e+07	2.44474e+06	2.80785e+08	2.80785e+08
PVLI	8.92106e+06	3.47782e+07	7.65696e+07	9.69962e+07	2.90767e+07	3.05977e+06	2.49401e+08	1.85789e+06	5.7934e+06	1.4459e+07	2.5288e+07	1.21713e+07	1.7593e+06	6.13288e+07	1.0779e+07	4.05716e+07	9.10286e+07	1.22284e+08	4.12479e+07	4.81907e+06	3.1073e+08	3.1073e+08
PVLI	9.47103e+06	3.23563e+07	7.10742e+07	9.29423e+07	3.41921e+07	614367	2.4065e+08	1.4759e+06	3.77456e+06	1.27408e+07	2.68314e+07	1.39279e+07	1.56796e+06	6.03185e+07	1.09469e+07	3.61309e+07	8.38149e+07	1.19774e+08	4.812e+07	2.18232e+06	3.00969e+08	3.00969e+08
PVLI	6.03929e+06	2.868e+07	7.39752e+07	1.00118e+08	3.73184e+07	146733	2.46278e+08	937366	6.88319e+06	1.01034e+07	2.3906e+07	1.06961e+07	1.80463e+06	5.43306e+07	6.97666e+06	3.55632e+07	8.40786e+07	1.24024e+08	4.80145e+07	1.95136e+06	3.00608e+08	3.00608e+08
PVLI	8.40074e+06	2.82166e+07	6.72758e+07	9.31544e+07	2.79933e+07	1.27766e+06	2.26318e+08	1.72063e+06	5.36781e+06	1.44215e+07	2.52082e+07	1.37807e+07	695093	6.11939e+07	1.01214e+07	3.35844e+07	8.16973e+07	1.18363e+08	4.1774e+07	1.97275e+06	2.87512e+08	2.87512e+08
PVLI	1.09719e+07	3.36857e+07	7.47143e+07	8.72638e+07	3.32575e+07	854251	2.40747e+08	2.70817e+06	6.376e+06	1.33812e+07	2.44487e+07	1.23153e+07	1.03556e+06	6.0265e+07	1.368e+07	4.00616e+07	8.80955e+07	1.11713e+08	4.55727e+07	1.88981e+06	3.01012e+08	3.01012e+08
PVLI	6.77836e+06	3.66799e+07	6.63782e+07	1.20181e+08	4.10155e+07	1.74202e+06	2.72775e+08	545384	4.57086e+06	1.20492e+07	2.30117e+07	1.38399e+07	1.29296e+06	5.531e+07	7.32375e+06	4.12508e+07	7.84274e+07	1.43193e+08	5.48554e+07	3.03498e+06	3.28085e+08	3.28085e+08
PVLI	9.15731e+06	3.52824e+07	7.30978e+07	1.09242e+08	2.60011e+07	1.09646e+06	2.53878e+08	664715	5.63638e+06	1.00264e+07	2.54333e+07	1.21081e+07	945051	5.4814e+07	9.82203e+06	4.09188e+07	8.31243e+07	1.34676e+08	3.81093e+07	2.04151e+06	3.08692e+08	3.08692e+08
PVLI	9.32763e+06	4.39422e+07	7.50634e+07	6.89371e+07	3.11403e+07	2.38876e+06	2.30799e+08	962461	5.8726e+06	1.05767e+07	2.21161e+07	1.34214e+07	604889	5.35542e+07	1.02901e+07	4.98148e+07	8.56401e+07	9.10532e+07	4.45617e+07	2.99365e+06	2.84354e+08	2.84354e+08
PVLI	8.25574e+06	3.97509e+07	7.67058e+07	1.00686e+08	3.44155e+07	2.82866e+06	2.62642e+08	750949	7.67213e+06	1.18562e+07	2.83527e+07	1.58852e+07	1.11722e+06	6.56343e+07	9.00669e+06	4.7423e+07	8.85619e+07	1.29039e+08	5.03007e+07	3.94588e+06	3.28277e+08	3.28277e+08
PVLI	9.39405e+06	3.50303e+07	6.36857e+07	1.06346e+08	2.93164e+07	1.05428e+06	2.44827e+08	1.50672e+06	5.33072e+06	9.68367e+06	2.19712e+07	1.09876e+07	1.14441e+06	5.06243e+07	1.09008e+07	4.0361e+07	7.33694e+07	1.28317e+08	4.0304e+07	2.19869e+06	2.95451e+08	2.95451e+08
PVLI	8.70848e+06	3.33643e+07	7.52217e+07	1.00788e+08	4.03374e+07	3.04671e+06	2.61467e+08	1.53945e+06	7.13493e+06	1.58467e+07	2.76089e+07	1.77353e+07	696077	7.05614e+07	1.02479e+07	4.04992e+07	9.10684e+07	1.28397e+08	5.80727e+07	3.74278e+06	3.32028e+08	3.32028e+08
PVLI	1.23072e+07	3.55887e+07	7.37569e+07	1.05216e+08	3.95413e+07	1.86885e+06	2.68279e+08	790611	6.57229e+06	1.45825e+07	2.79353e+07	1.20653e+07	582653	6.25286e+07	1.30978e+07	4.2161e+07	8.83394e+07	1.33151e+08	5.16066e+07	2.45151e+06	3.30807e+08	3.30807e+08
PVLI	7.75568e+06	3.2082e+07	7.40174e+07	9.40385e+07	3.57529e+07	1.26481e+06	2.44911e+08	1.47241e+06	5.50124e+06	1.32418e+07	2.07444e+07	1.15511e+07	556921	5.30678e+07	9.22809e+06	3.75832e+07	8.72592e+07	1.14783e+08	4.73041e+07	1.82173e+06	2.97979e+08	2.97979e+08
PVLI	8.61735e+06	4.11638e+07	7.7367e+07	9.28233e+07	3.13741e+07	1.3931e+06	2.52739e+08	1.29732e+06	5.33984e+06	1.19386e+07	2.23414e+07	1.6089e+07	1.26446e+06	5.82706e+07	9.91467e+06	4.65036e+07	8.93056e+07	1.15165e+08	4.74631e+07	2.65756e+06	3.11009e+08	3.11009e+08
PVLI	7.99203e+06	3.83855e+07	8.45031e+07	8.66338e+07	3.94466e+07	734361	2.57695e+08	1.1567e+06	6.46848e+06	1.17264e+07	1.80287e+07	1.3195e+07	1.47633e+06	5.20516e+07	9.14873e+06	4.4854e+07	9.62295e+07	1.04662e+08	5.26416e+07	2.21069e+06	3.09747e+08	3.09747e+08
PVLI	8.80961e+06	3.39992e+07	7.81865e+07	1.07549e+08	3.11969e+07	1.10167e+06	2.60843e+08	1.39832e+06	5.74051e+06	9.67332e+06	2.11434e+07	1.70024e+07	1.28561e+06	5.62436e+07	1.02079e+07	3.97397e+07	8.78598e+07	1.28692e+08	4.81994e+07	2.38728e+06	3.17086e+08	3.17086e+08
PVLI	6.24621e+06	2.79447e+07	7.27974e+07	9.57804e+07	4.25922e+07	1.99574e+06	2.47357e+08	866621	6.62361e+06	1.50763e+07	2.5055e+07	1.05667e+07	1.03492e+06	5.92231e+07	7.11283e+06	3.45684e+07	8.78738e+07	1.20835e+08	5.31589e+07	3.03065e+06	3.0658e+08	3.0658e+08
PVLI	8.68677e+06	3.69711e+07	8.20089e+07	1.05753e+08	3.41822e+07	3.2501e+06	2.70852e+08	1.84822e+06	3.82325e+06	1.63568e+07	2.41041e+07	1.33561e+07	685487	6.01739e+07	1.0535e+07	4.07944e+07	9.83657e+07	1.29857e+08	4.75384e+07	3.93558e+06	3.31026e+08	3.31026e+08
PVLI	6.75807e+06	3.71454e+07	7.65901e+07	8.72554e+07	3.22658e+07	1.91991e+06	2.41935e+08	2.06658e+06	5.6467e+06	1.12933e+07	2.1127e+07	1.34985e+07	1.64294e+06	5.5275e+07	8.82465e+06	4.27921e+07	8.78834e+07	1.08382e+08	4.57643e+07	3.56285e+06	2.9721e+08	2.9721e+08
PVLI	6.59296e+06	4.74326e+07	7.87449e+07	9.93844e+07	3.87063e+07	1.1296e+06	2.71991e+08	1.08155e+06	6.62241e+06	1.14573e+07	1.98224e+07	1.42279e+07	1.01505e+06	5.42265e+07	7.67451e+06	5.4055e+07	9.02022e+07	1.19207e+08	5.29342e+07	2.14465e+06	3.26217e+08	3.26217e+08
PVLI	8.96671e+06	2.95334e+07	7.16731e+07	1.05187e+08	3.79744e+07	873634	2.54209e+08	1.15732e+06	5.77581e+06	1.19981e+07	2.09332e+07	1.59942e+07	414098	5.62727e+07	1.0124e+07	3.53092e+07	8.36712e+07	1.26121e+08	5.39686e+07	1.28773e+06	3.10481e+08	3.10481e+08
PVLI	7.20092e+06	3.14232e+07	6.69673e+07	9.89586e+07	3.13382e+07	888786	2.36777e+08	1.97032e+06	6.83129e+06	1.21467e+07	2.0649e+07	1.2304e+07	388110	5.42895e+07	9.17124e+06	3.82545e+07	7.91141e+07	1.19608e+08	4.36422e+07	1.2769e+06	2.91067e+08	2.91067e+08
PVLI	5.87911e+06	3.29758e+07	5.7972e+07	8.71068e+07	2.82843e+07	2.13506e+06	2.14353e+08	1.12342e+06	7.77882e+06	1.45653e+07	2.74528e+07	2.02146e+07	817946	7.19529e+07	7.00253e+06	4.07546e+07	7.25374e+07	1.1456e+08	4.84989e+07	2.95301e+06	2.86306e+08	2.86306e+08
PVLI	8.79385e+06	3.47194e+07	6.7658e+07	8.79942e+07	3.60778e+07	1.22595e+06	2.36469e+08	1.48547e+06	6.30369e+06	1.09935e+07	2.52387e+07	1.51949e+07	285565	5.95019e+07	1.02793e+07	4.10231e+07	7.86515e+07	1.13233e+08	5.12728e+07	1.51151e+06	2.95971e+08	2.95971e+08
PVLI	8.46851e+06	2.88572e+07	7.19913e+07	9.03435e+07	3.8434e+07	2.87101e+06	2.40965e+08	1.20898e+06	5.48461e+06	1.60683e+07	2.15995e+07	1.38174e+07	1.25156e+06	5.94304e+07	9.6775e+06	3.43418e+07	8.80596e+07	1.11943e+08	5.22514e+07	4.12257e+06	3.00396e+08	3.00396e+08
PVLI	6.49315e+06	2.63051e+07	6.74335e+07	9.77684e+07	3.09109e+07	824970	2.29736e+08	2.01414e+06	6.06935e+06	1.27857e+07	2.64509e+07	1.70156e+07	2.69889e+06	6.70346e+07	8.50728e+06	3.23745e+07	8.02193e+07	1.24219e+08	4.79265e+07	3.52386e+06	2.96771e+08	2.96771e+08
