# Supplementary material for: The productivity gains associated with a junk food tax and their impact on cost-effectiveness
Source: PLoS One. 2019 Jul 22;14(7):e0220209. doi: 10.1371/journal.pone.0220209 (PMC6645543; doi:10.1371/journal.pone.0220209)
Supplement: S3 Table — Dataset containing 100 bootstraped estimates of present value of lifetime income gained from premature deaths averted due to a junk food tax, by cause of death. (XLSX) [file pone.0220209.s003.xlsx]

## Sheet: PVLI gained by cause of death
	Cause of death								All
	Breast cancer	Colorectal cancer	Diabetes Mellitus	Endometrial cancer	Hypertensive heart disease	Ischaemic heart disease	Kidney cancer	Stroke
PVLI gained	8.47246e+06	2.14853e+07	5.62431e+07	2.31317e+06	1.26933e+07	1.43037e+08	1.11831e+07	4.29453e+07	2.98373e+08
PVLI gained	1.26478e+07	2.94208e+07	3.9499e+07	1.42836e+06	1.11439e+07	1.42509e+08	9.01075e+06	4.47018e+07	2.90361e+08
PVLI gained	1.06663e+07	2.82387e+07	5.57576e+07	3.10946e+06	9.56031e+06	1.28705e+08	8.81837e+06	5.06347e+07	2.95491e+08
PVLI gained	9.47693e+06	2.66821e+07	6.29286e+07	1.45528e+06	1.51479e+07	1.46308e+08	8.24754e+06	4.46083e+07	3.14855e+08
PVLI gained	1.131e+07	2.69806e+07	7.13959e+07	1.57661e+06	1.58762e+07	1.66095e+08	1.15901e+07	4.61723e+07	3.50997e+08
PVLI gained	1.42206e+07	2.40344e+07	6.64284e+07	1.90453e+06	1.04974e+07	1.49509e+08	8.49527e+06	3.32776e+07	3.08367e+08
PVLI gained	1.29303e+07	2.60032e+07	6.1601e+07	2.64659e+06	1.14919e+07	1.4892e+08	9.71705e+06	4.49841e+07	3.18294e+08
PVLI gained	9.33791e+06	2.49161e+07	8.11679e+07	4.4315e+06	1.40353e+07	1.50112e+08	1.05062e+07	4.03852e+07	3.34892e+08
PVLI gained	1.31227e+07	2.70688e+07	4.8638e+07	2.54346e+06	9.02137e+06	1.47662e+08	1.0447e+07	4.89199e+07	3.07424e+08
PVLI gained	8.69114e+06	2.70315e+07	6.13629e+07	2.1458e+06	6.71761e+06	1.48051e+08	1.13958e+07	3.80314e+07	3.03427e+08
PVLI gained	7.38158e+06	2.83969e+07	5.81476e+07	2.03667e+06	1.39928e+07	1.57966e+08	9.34981e+06	3.09709e+07	3.08242e+08
PVLI gained	9.77877e+06	2.51715e+07	6.41915e+07	3.15567e+06	1.22648e+07	1.38296e+08	9.74285e+06	4.90572e+07	3.11658e+08
PVLI gained	1.07537e+07	2.81646e+07	4.78774e+07	1.37027e+06	1.48539e+07	1.2221e+08	1.0093e+07	4.81164e+07	2.83439e+08
PVLI gained	1.03503e+07	2.20905e+07	4.48455e+07	2.44207e+06	1.29502e+07	1.53078e+08	1.15224e+07	4.98742e+07	3.07153e+08
PVLI gained	1.29445e+07	3.52459e+07	3.65849e+07	4.10821e+06	1.62945e+07	1.53682e+08	1.36581e+07	4.80411e+07	3.20559e+08
PVLI gained	9.4518e+06	2.66246e+07	6.08241e+07	347270	7.91803e+06	1.55243e+08	1.0235e+07	4.54056e+07	3.16049e+08
PVLI gained	1.04417e+07	2.57314e+07	6.1655e+07	524708	1.43491e+07	1.41593e+08	8.7893e+06	4.44179e+07	3.07502e+08
PVLI gained	8.87364e+06	2.29172e+07	5.31768e+07	2.77699e+06	1.1511e+07	1.38558e+08	8.06635e+06	4.86458e+07	2.94526e+08
PVLI gained	1.11311e+07	2.86024e+07	6.32178e+07	1.66675e+06	1.1368e+07	1.46271e+08	9.85258e+06	4.0631e+07	3.1274e+08
PVLI gained	1.07769e+07	3.13039e+07	4.20867e+07	2.54948e+06	1.11681e+07	1.45964e+08	1.11945e+07	3.54141e+07	2.90457e+08
PVLI gained	9.61647e+06	2.6524e+07	5.23251e+07	4.43654e+06	1.28947e+07	1.39102e+08	8.12058e+06	5.325e+07	3.06269e+08
PVLI gained	9.85546e+06	2.58962e+07	7.356e+07	1.26458e+06	1.61028e+07	1.48399e+08	9.90207e+06	5.71319e+07	3.42112e+08
PVLI gained	1.07213e+07	2.57356e+07	6.59826e+07	1.56136e+06	1.27288e+07	1.41308e+08	8.54183e+06	4.87467e+07	3.15326e+08
PVLI gained	1.24945e+07	2.62543e+07	4.95119e+07	567749	7.02155e+06	1.58872e+08	1.20128e+07	4.70397e+07	3.13775e+08
PVLI gained	1.0144e+07	1.75639e+07	5.00824e+07	2.12736e+06	1.09768e+07	1.48069e+08	1.23074e+07	4.86969e+07	2.99968e+08
PVLI gained	9.85072e+06	2.41157e+07	4.59139e+07	1.80519e+06	1.47397e+07	1.50578e+08	1.08117e+07	3.88539e+07	2.96668e+08
PVLI gained	9.20553e+06	2.59662e+07	5.28205e+07	2.78206e+06	7.09554e+06	1.44717e+08	1.01067e+07	3.27985e+07	2.85492e+08
PVLI gained	1.22318e+07	2.82681e+07	5.1392e+07	1.47141e+06	1.06039e+07	1.50177e+08	9.10333e+06	3.94846e+07	3.02733e+08
PVLI gained	1.20638e+07	2.19864e+07	7.33398e+07	1.58001e+06	8.1352e+06	1.47742e+08	8.07264e+06	4.29888e+07	3.15909e+08
PVLI gained	8.49471e+06	2.45399e+07	5.21349e+07	2.55674e+06	4.2061e+06	1.61663e+08	1.14217e+07	4.67308e+07	3.11748e+08
PVLI gained	9.86559e+06	2.62844e+07	5.34846e+07	2.53676e+06	1.07844e+07	1.54353e+08	8.71037e+06	5.01445e+07	3.16163e+08
PVLI gained	1.13305e+07	3.07061e+07	5.47204e+07	1.51677e+06	1.56126e+07	1.48324e+08	1.09101e+07	4.97851e+07	3.22906e+08
PVLI gained	1.26869e+07	2.23922e+07	5.10818e+07	520760	9.53476e+06	1.28514e+08	9.30689e+06	4.37575e+07	2.77795e+08
PVLI gained	1.12298e+07	2.32259e+07	6.0939e+07	1.41086e+06	1.31002e+07	1.41394e+08	8.25906e+06	4.39477e+07	3.03506e+08
PVLI gained	1.07013e+07	2.12499e+07	5.55164e+07	2.20597e+06	1.45782e+07	1.45679e+08	9.48631e+06	4.67252e+07	3.06142e+08
PVLI gained	1.08687e+07	3.14742e+07	5.41923e+07	2.73369e+06	9.99713e+06	1.31011e+08	7.88629e+06	4.17492e+07	2.89913e+08
PVLI gained	1.24535e+07	2.39218e+07	5.49272e+07	4.8279e+06	1.65713e+07	1.62317e+08	9.13506e+06	4.58165e+07	3.2997e+08
PVLI gained	9.31359e+06	2.4624e+07	6.68234e+07	2.83167e+06	1.17451e+07	1.47189e+08	8.85284e+06	4.13721e+07	3.12752e+08
PVLI gained	1.2438e+07	2.81545e+07	6.57388e+07	509020	9.14796e+06	1.55644e+08	8.64243e+06	4.45138e+07	3.24789e+08
PVLI gained	1.14667e+07	1.98738e+07	6.26573e+07	2.95596e+06	1.16116e+07	1.42493e+08	1.16023e+07	3.81032e+07	3.00764e+08
PVLI gained	7.62897e+06	1.79064e+07	6.16793e+07	903287	1.29226e+07	1.43017e+08	1.19112e+07	4.39935e+07	2.99962e+08
PVLI gained	9.03368e+06	3.00767e+07	7.18087e+07	2.8967e+06	6.90405e+06	1.54823e+08	8.99207e+06	4.28856e+07	3.2742e+08
PVLI gained	9.95268e+06	2.751e+07	5.64523e+07	980575	1.64547e+07	1.5075e+08	1.07724e+07	4.77788e+07	3.20651e+08
PVLI gained	1.06761e+07	2.33922e+07	5.88164e+07	3.44047e+06	1.59824e+07	1.41688e+08	1.01552e+07	3.34098e+07	2.9756e+08
PVLI gained	1.20282e+07	2.55192e+07	5.42511e+07	3.81676e+06	1.32098e+07	1.48186e+08	9.87566e+06	4.82928e+07	3.15179e+08
PVLI gained	1.14006e+07	2.36152e+07	5.06476e+07	1.5377e+06	1.04999e+07	1.35537e+08	1.07803e+07	4.06344e+07	2.84652e+08
PVLI gained	1.09143e+07	2.43989e+07	7.11699e+07	2.33253e+06	8.41272e+06	1.40661e+08	8.64364e+06	4.02439e+07	3.06777e+08
PVLI gained	9.3109e+06	2.70009e+07	4.50113e+07	3.31251e+06	1.58484e+07	1.38028e+08	1.07736e+07	4.73465e+07	2.96632e+08
PVLI gained	9.40815e+06	2.54248e+07	6.3851e+07	1.56617e+06	1.43198e+07	1.48741e+08	7.45163e+06	3.81041e+07	3.08866e+08
PVLI gained	1.18284e+07	2.4511e+07	5.22727e+07	2.14726e+06	1.31316e+07	1.37788e+08	9.80168e+06	3.84663e+07	2.89947e+08
PVLI gained	9.97889e+06	3.36087e+07	4.43034e+07	1.65345e+06	9.56044e+06	1.54145e+08	8.57853e+06	4.16182e+07	3.03446e+08
PVLI gained	1.21401e+07	2.16284e+07	6.93063e+07	3.58456e+06	1.70498e+07	1.56655e+08	8.41906e+06	4.2758e+07	3.31541e+08
PVLI gained	1.06059e+07	2.91143e+07	5.56479e+07	2.85278e+06	8.93875e+06	1.41113e+08	1.04598e+07	3.74475e+07	2.9618e+08
PVLI gained	1.09622e+07	2.7598e+07	5.63815e+07	2.03719e+06	1.33133e+07	1.53048e+08	1.12941e+07	3.80176e+07	3.12652e+08
PVLI gained	1.12781e+07	2.41449e+07	4.79062e+07	1.51213e+06	1.67604e+07	1.46764e+08	1.38458e+07	4.35187e+07	3.0573e+08
PVLI gained	1.00561e+07	2.48672e+07	5.30486e+07	2.83471e+06	1.24654e+07	1.2756e+08	1.04956e+07	4.12466e+07	2.82574e+08
PVLI gained	8.93379e+06	3.1481e+07	5.41657e+07	3.17335e+06	1.16793e+07	1.47922e+08	8.31178e+06	4.02115e+07	3.05878e+08
PVLI gained	1.23701e+07	2.76518e+07	6.75257e+07	930013	1.03513e+07	1.43944e+08	1.4754e+07	4.09183e+07	3.18445e+08
PVLI gained	1.1793e+07	3.16715e+07	4.39522e+07	1.5878e+06	1.77118e+07	1.49609e+08	8.32725e+06	5.05754e+07	3.15228e+08
PVLI gained	9.47877e+06	2.44861e+07	5.28962e+07	1.77039e+06	8.88003e+06	1.41323e+08	8.05856e+06	4.28592e+07	2.89753e+08
PVLI gained	1.17631e+07	2.42975e+07	5.00059e+07	2.54324e+06	1.21085e+07	1.39336e+08	9.56866e+06	4.51915e+07	2.94815e+08
PVLI gained	1.4823e+07	1.60137e+07	7.17926e+07	2.65749e+06	9.68822e+06	1.46343e+08	9.57223e+06	4.96315e+07	3.20521e+08
PVLI gained	9.32601e+06	3.22329e+07	5.45887e+07	1.23453e+06	1.5092e+07	1.3427e+08	8.14903e+06	3.82041e+07	2.93097e+08
PVLI gained	1.11956e+07	2.9413e+07	6.54909e+07	2.2141e+06	9.73671e+06	1.50698e+08	9.56262e+06	4.26954e+07	3.21006e+08
PVLI gained	1.05182e+07	2.24368e+07	4.29544e+07	1.05482e+06	1.37922e+07	1.56498e+08	1.00435e+07	5.04752e+07	3.07773e+08
PVLI gained	9.84898e+06	2.04013e+07	5.32118e+07	2.27751e+06	6.67045e+06	1.47098e+08	8.87572e+06	4.48438e+07	2.93227e+08
PVLI gained	8.5697e+06	2.87467e+07	6.63301e+07	2.14765e+06	1.05634e+07	1.41352e+08	1.11411e+07	4.56838e+07	3.14534e+08
PVLI gained	1.06119e+07	2.52545e+07	4.39214e+07	2.94052e+06	1.56663e+07	1.34942e+08	6.83204e+06	4.31298e+07	2.83298e+08
PVLI gained	1.07312e+07	2.92819e+07	6.43713e+07	854469	1.54772e+07	1.43263e+08	8.94564e+06	4.02743e+07	3.13199e+08
PVLI gained	1.06202e+07	2.80802e+07	4.7795e+07	1.02848e+06	6.84465e+06	1.54096e+08	7.56433e+06	4.42109e+07	3.00239e+08
PVLI gained	7.3155e+06	2.44855e+07	5.24514e+07	2.83849e+06	1.61985e+07	1.32601e+08	1.01559e+07	4.99753e+07	2.96021e+08
PVLI gained	1.15938e+07	2.41465e+07	6.84429e+07	3.29332e+06	6.7229e+06	1.42292e+08	8.13555e+06	3.26773e+07	2.97305e+08
PVLI gained	8.61552e+06	2.36825e+07	7.09799e+07	2.16037e+06	1.25443e+07	1.33842e+08	9.05402e+06	3.76944e+07	2.98573e+08
PVLI gained	6.74945e+06	2.07067e+07	3.90021e+07	2.68531e+06	1.44508e+07	1.52624e+08	8.28767e+06	3.62784e+07	2.80785e+08
PVLI gained	1.00145e+07	2.44788e+07	6.2949e+07	3.66368e+06	1.28036e+07	1.4718e+08	6.07908e+06	4.35619e+07	3.1073e+08
PVLI gained	1.15963e+07	3.07447e+07	4.3245e+07	515875	1.29656e+07	1.384e+08	8.46768e+06	5.50339e+07	3.00969e+08
PVLI gained	8.67794e+06	2.53696e+07	5.81649e+07	2.39815e+06	1.9971e+07	1.32616e+08	8.67972e+06	4.47313e+07	3.00608e+08
PVLI gained	1.00732e+07	1.88327e+07	6.15463e+07	883244	1.34696e+07	1.32553e+08	7.18537e+06	4.29686e+07	2.87512e+08
PVLI gained	1.23663e+07	2.14114e+07	4.08816e+07	2.24054e+06	1.01094e+07	1.62173e+08	7.96644e+06	4.3864e+07	3.01012e+08
PVLI gained	9.23283e+06	3.01101e+07	6.77589e+07	447380	1.33567e+07	1.4901e+08	1.28902e+07	4.52793e+07	3.28085e+08
PVLI gained	1.05029e+07	2.63977e+07	4.88286e+07	4.11022e+06	1.17477e+07	1.57716e+08	8.29098e+06	4.10977e+07	3.08692e+08
PVLI gained	9.22611e+06	2.38021e+07	4.0524e+07	3.98861e+06	9.76963e+06	1.45263e+08	8.98301e+06	4.27971e+07	2.84354e+08
PVLI gained	9.41302e+06	2.3705e+07	6.27069e+07	2.65922e+06	1.10622e+07	1.59359e+08	1.01504e+07	4.92209e+07	3.28277e+08
PVLI gained	1.01389e+07	2.72637e+07	5.26587e+07	2.18417e+06	1.02865e+07	1.46092e+08	7.31264e+06	3.95148e+07	2.95451e+08
PVLI gained	1.31878e+07	2.83153e+07	6.84594e+07	3.11244e+06	8.99356e+06	1.56777e+08	1.20288e+07	4.11541e+07	3.32028e+08
PVLI gained	1.05519e+07	3.10505e+07	6.46099e+07	2.80898e+06	9.1909e+06	1.53307e+08	8.57383e+06	5.07146e+07	3.30807e+08
PVLI gained	1.05864e+07	1.57657e+07	5.55269e+07	1.82779e+06	1.09316e+07	1.46323e+08	9.38651e+06	4.76315e+07	2.97979e+08
PVLI gained	1.02335e+07	3.04909e+07	7.22975e+07	1.07634e+06	1.06416e+07	1.35372e+08	9.63218e+06	4.12652e+07	3.11009e+08
PVLI gained	1.07037e+07	2.49982e+07	6.09297e+07	2.00854e+06	1.31271e+07	1.47908e+08	9.78966e+06	4.02827e+07	3.09747e+08
PVLI gained	8.45832e+06	2.75503e+07	5.31669e+07	2.17566e+06	9.56456e+06	1.53076e+08	1.23617e+07	5.07326e+07	3.17086e+08
PVLI gained	1.09702e+07	2.66295e+07	5.75066e+07	2.90692e+06	1.6557e+07	1.38885e+08	1.00283e+07	4.30966e+07	3.0658e+08
PVLI gained	1.12372e+07	2.93311e+07	6.39728e+07	1.54845e+06	6.66243e+06	1.58742e+08	1.32499e+07	4.6282e+07	3.31026e+08
PVLI gained	1.41267e+07	2.17038e+07	4.62717e+07	2.42686e+06	1.04996e+07	1.55758e+08	6.16914e+06	4.02535e+07	2.9721e+08
PVLI gained	1.35143e+07	3.30177e+07	6.24642e+07	2.77516e+06	9.20984e+06	1.58294e+08	9.13241e+06	3.78103e+07	3.26217e+08
PVLI gained	9.00019e+06	2.335e+07	6.95321e+07	3.31301e+06	1.43548e+07	1.42218e+08	8.30917e+06	4.04043e+07	3.10481e+08
PVLI gained	1.15506e+07	2.75217e+07	5.92816e+07	1.99459e+06	9.87387e+06	1.34481e+08	1.0183e+07	3.61797e+07	2.91067e+08
PVLI gained	1.37343e+07	2.46475e+07	4.46594e+07	3.30907e+06	1.21088e+07	1.28493e+08	9.54332e+06	4.98112e+07	2.86306e+08
PVLI gained	1.16158e+07	2.41464e+07	3.60832e+07	3.39784e+06	1.66077e+07	1.52905e+08	7.38675e+06	4.3828e+07	2.95971e+08
PVLI gained	1.23355e+07	2.58544e+07	5.4425e+07	1.48992e+06	1.1592e+07	1.4925e+08	1.10659e+07	3.43834e+07	3.00396e+08
PVLI gained	1.05319e+07	2.88005e+07	5.07146e+07	1.66069e+06	1.57992e+07	1.41223e+08	8.29146e+06	3.97496e+07	2.96771e+08
